# Supplementary material for: KIR Variation in Iranians Combines High Haplotype and Allotype Diversity With an Abundance of Functional Inhibitory Receptors
Source: Front Immunol. 2020 Apr 2;11:556. doi: 10.3389/fimmu.2020.00556 (PMC7142237; doi:10.3389/fimmu.2020.00556)
Supplement: Supplementary Material (Spreadsheet) — (A) Shown are the allele frequencies for the 13 KIR genes in five Iranian populations, and the combined frequency is shown at the right. (B) Shown are the centromeric KIR haplotypes identified in five Iranian populations. The combined frequency is shown at the right. KIR A haplotypes are shaded in red, KIR B haplotypes are shaded in blue. (C) Shown are the telomeric KIR haplotypes identified in five Iranian populations. The combined frequency is shown at the right. KIR A haplotypes are shaded in red, KIR B haplotypes are shaded in blue. Yellow shading indicates novel KIR alleles identified in this study, which are described in Figure 2. (D) Shows the HLA class I allele frequencies observed in the Baloch population. [file Data_Sheet_1.xlsx]

## Sheet: A_allele frequency
				Frequency
KIR	allele	Baloch	Kurds	Lorestan	Lordegan	Yasuj	Overall
	2N=	66	96	128	30	162	482
2DL1	*00302	0.348485	0.479167	0.390625	0.366667	0.432099	0.414938
	*00401	0.181818	0.166667	0.164062	0.233333	0.271605	0.207469
	neg	0.151515	0.125	0.171875	0.233333	0.135802	0.151452
	*00201	0.121212	0.0625	0.125	0.0333333	0.0617284	0.0850622
	*001	0.0606061	0.0625	0.0625	0.0333333	0.0493827	0.0560166
	*010	0.0757576	0.0416667	0.0390625	0.0333333	0.0123457	0.0352697
	*007	0.030303	0.0208333	0.0234375	0.0333333	0.0185185	0.0228216
	*00301	0.030303	0	0.0078125	0	0.00617284	0.00829876
	*017	0	0.0208333	0	0	0.00617284	0.00622407
	*00302G421A	0	0.0208333	0	0	0	0.00414938
	*014	0	0	0.015625	0	0	0.00414938
	*00201G331T	0	0	0	0.0333333	0	0.00207469
	*00402	0	0	0	0	0.00617284	0.00207469
2DL2/3	3*00101	0.439394	0.552083	0.445312	0.4	0.506173	0.483402
	2*00101	0.181818	0.208333	0.242188	0.233333	0.253086	0.23029
	2*00301	0.121212	0.0729167	0.109375	0.266667	0.104938	0.112033
	3*00201	0.19697	0.0833333	0.132812	0.0666667	0.0679012	0.105809
	3*00501	0.0606061	0.0729167	0.0703125	0.0333333	0.0493827	0.060166
	2*00602	0	0	0	0	0.00617284	0.00207469
	2*009	0	0.0104167	0	0	0	0.00207469
	2*012	0	0	0	0	0.00617284	0.00207469
	3*006	0	0	0	0	0.00617284	0.00207469
2DL4	*00801	0.242424	0.30303	0.302326	0.233333	0.272727	0.280164
	*00501	0.272727	0.212121	0.178295	0.2	0.248485	0.222904
	*00103	0.121212	0.141414	0.170543	0.166667	0.0969697	0.132924
	*00802	0.0151515	0.131313	0.108527	0.0666667	0.127273	0.104294
	*00102	0.136364	0.10101	0.0620155	0.0666667	0.121212	0.0982189
	*011	0.106061	0.0707071	0.0775194	0.133333	0.0606061	0.0777096
	*00602	0.0757576	0.030303	0.0620155	0.0666667	0.0363636	0.0490798
	neg	0.0151515	0	0.0232558	0	0.0181818	0.0143149
	*00502	0	0	0.0155039	0	0	0.00622407
	*021	0	0	0	0.0666667	0.00606061	0.00613497
	*00801G568A	0.0151515	0.010101	0	0	0	0.00408998
	*00801C883A	0	0	0	0	0.00606061	0.00204499
	*022	0	0	0	0	0.00606061	0.00204499
2DL5 A	neg	0.727273	0.802083	0.804688	0.8	0.833333	0.802905
	A*00101	0.19697	0.125	0.125	0.166667	0.0987654	0.128631
	A*00501	0.0454545	0.0520833	0.0625	0.0333333	0.0555556	0.0539419
	A*00102	0.0151515	0	0.0078125	0	0.0123457	0.00829876
	A*00104	0	0.0104167	0	0	0	0.00207469
	A*00201	0	0.0104167	0	0	0	0.00207469
	A*01201	0.0151515	0	0	0	0	0.00207469
2DL5 B	neg	0.848485	0.84375	0.8125	0.766667	0.753086	0.80083
	B*00201	0.121212	0.145833	0.171875	0.233333	0.228395	0.182573
	B*00801	0.0151515	0	0.0078125	0	0.0123457	0.00829876
	B*00601	0.0151515	0	0	0	0.00617284	0.00414938
	B*010	0	0.0104167	0.0078125	0	0	0.00414938
2DS1	neg	0.712121	0.8125	0.796875	0.8	0.746914	0.771784
	S1*00201	0.287879	0.1875	0.203125	0.2	0.246914	0.226141
	S1*004	0	0	0	0	0.00617284	0.00207469
2DS2	neg	0.69697	0.708333	0.648438	0.5	0.62963	0.651452
	*00101	0.30303	0.291667	0.34375	0.5	0.37037	0.346473
	*002	0	0	0.0078125	0	0	0.00207469
2DS3/5	neg	0.575758	0.645833	0.617188	0.566667	0.487654	0.570539
	S5*00201	0.257576	0.145833	0.15625	0.166667	0.222222	0.190871
	S3*00103	0.136364	0.166667	0.164062	0.233333	0.222222	0.184647
	S3*00201	0.030303	0.0416667	0.0546875	0	0.0555556	0.0456432
	S3*00105	0	0	0	0.0333333	0	0.00207469
	S3*003N	0	0	0.0078125	0	0	0.00207469
	S5*00201C252T	0	0	0	0	0.00617284	0.00207469
	S5*007	0	0	0	0	0.00617284	0.00207469
2DS4	S4*003	0.378788	0.5	0.382812	0.366667	0.351852	0.394191
	neg	0.287879	0.1875	0.203125	0.2	0.259259	0.23029
	S4*00101	0.136364	0.145833	0.132812	0.166667	0.154321	0.145228
	S4*006	0.0151515	0.114583	0.132812	0.0666667	0.123457	0.105809
	S4*010	0.106061	0.03125	0.078125	0.133333	0.0617284	0.0705394
	S4*004	0.0757576	0.0208333	0.0703125	0.0666667	0.037037	0.0497925
	S4*003A110C	0	0	0	0	0.0123457	0.00414938
2DP1	*00201	0.348485	0.322917	0.328125	0.266667	0.283951	0.311203
	*00301	0.19697	0.135417	0.179688	0.2	0.179012	0.174274
	*00102	0.106061	0.145833	0.171875	0.1	0.228395	0.172199
	neg	0.151515	0.125	0.171875	0.233333	0.135802	0.151452
	*005	0.0606061	0.114583	0.078125	0	0.0679012	0.0746888
	*016b	0.0606061	0.0625	0.0703125	0.0333333	0.0493827	0.0580913
	*012	0.0454545	0.03125	0	0.0666667	0.0123457	0.0207469
	*00203	0.0151515	0.0416667	0	0.0333333	0.0123457	0.0165975
	*00101	0	0	0	0.0666667	0	0.00414938
	*00301C702AC703G	0.0151515	0.0104167	0	0	0	0.00414938
	*017	0	0	0	0	0.0123457	0.00414938
	*00201C1107T	0	0	0	0	0.00617284	0.00207469
	*00202	0	0.0104167	0	0	0	0.00207469
	*00204	0	0	0	0	0.00617284	0.00207469
	*010	0	0	0	0	0.00617284	0.00207469
3DL1/S1	L1*00101	0.242424	0.313131	0.284615	0.266667	0.29697	0.287755
	S1*01301	0.272727	0.212121	0.184615	0.2	0.242424	0.222449
	L1*008	0.121212	0.131313	0.0846154	0.133333	0.0666667	0.0959184
	L1*002	0.0909091	0.0606061	0.0307692	0.0666667	0.0848485	0.0653061
	L1*00501	0.106061	0.030303	0.0769231	0.1	0.0545455	0.0653061
	L1*00402	0	0.020202	0.0384615	0.0666667	0.109091	0.055102
	L1*00701	0.0757576	0.020202	0.0769231	0.0666667	0.0363636	0.0510204
	L1*00401	0.0151515	0.0909091	0.0692308	0	0.0181818	0.044898
	L1*01502	0.030303	0.040404	0.0384615	0.0333333	0.030303	0.0346939
	L1*020	0	0	0.0461538	0	0.0121212	0.0163265
	neg	0.0151515	0	0.0230769	0	0.0181818	0.0142857
	L1*009	0.0151515	0.020202	0.0230769	0	0	0.0122449
	L1*01501	0	0.010101	0.00769231	0.0666667	0.00606061	0.0102041
	L1*01702	0.0151515	0.020202	0.00769231	0	0.00606061	0.0102041
	S1*01301T1160C	0	0	0.00769231	0	0.00606061	0.00408163
	L1*016	0	0.010101	0	0	0	0.00204082
	L1*018	0	0.010101	0	0	0	0.00204082
	L1*03101	0	0	0	0	0.00606061	0.00204082
	L1*057	0	0.010101	0	0	0	0.00204082
	S1*01301G775C	0	0	0	0	0.00606061	0.00204082
3DL2	*00101	0.257576	0.270833	0.265625	0.2	0.290123	0.26971
	*00701	0.272727	0.1875	0.179688	0.2	0.246914	0.217842
	*00201	0.136364	0.114583	0.078125	0.166667	0.104938	0.107884
	*00901	0.106061	0.135417	0.09375	0.166667	0.0802469	0.103734
	*00501	0.0151515	0.0729167	0.046875	0	0.0864198	0.0580913
	*008	0.0757576	0.03125	0.0703125	0.0666667	0.037037	0.0518672
	*010	0.0909091	0.0104167	0.0234375	0.0666667	0.0432099	0.0394191
	*00301	0	0.0520833	0.046875	0.0333333	0.0185185	0.0311203
	*00103	0.0151515	0.0104167	0.0390625	0.0333333	0.0185185	0.0228216
	*00902	0	0.0208333	0.046875	0	0.0185185	0.0228216
	*01101	0.0151515	0.0208333	0.046875	0	0.00617284	0.0207469
	*00709	0	0.03125	0.0078125	0	0.00617284	0.0103734
	*019	0	0	0.0234375	0	0.00617284	0.00829876
	*021	0.0151515	0.0104167	0.0078125	0	0.00617284	0.00829876
	*01301	0	0	0	0.0666667	0.00617284	0.00622407
	*015	0	0.0104167	0	0	0.0123457	0.00622407
	*00202	0	0	0	0	0.0123457	0.00414938
	*00102	0	0	0.0078125	0	0	0.00207469
	*01102	0	0.0104167	0	0	0	0.00207469
	*031	0	0.0104167	0	0	0	0.00207469
	*038	0	0	0.0078125	0	0	0.00207469
	*057	0	0	0.0078125	0	0	0.00207469
3DL3	*00301	0.166667	0.125	0.164062	0.3	0.185185	0.172199
	*00101	0.0606061	0.104167	0.101562	0.0666667	0.0802469	0.0871368
	*00901	0.0757576	0.0416667	0.0625	0.1	0.0864198	0.0705394
	*00202	0	0.0729167	0.0703125	0	0.0555556	0.0518672
	*01402	0.030303	0.0416667	0.0546875	0.0666667	0.0432099	0.0456432
	*01501	0.0454545	0.0833333	0.0546875	0	0.0246914	0.0456432
	*01101	0.0606061	0.0520833	0.0390625	0	0.037037	0.0414938
	*01302	0.106061	0.0208333	0.0703125	0	0.0123457	0.0414938
	*00207	0.030303	0.03125	0.015625	0.0333333	0.0679012	0.0394191
	*00902	0.030303	0.0520833	0.0546875	0	0.0308642	0.0394191
	*00102	0.0606061	0.03125	0.03125	0.0666667	0.0246914	0.0352697
	*007	0.0454545	0.0520833	0.03125	0.1	0.0123457	0.0352697
	*00402	0.0454545	0.0104167	0.0234375	0	0.0432099	0.0290456
	*01001	0	0.0625	0.015625	0.0333333	0.0308642	0.0290456
	*02701	0.0454545	0.0416667	0.0234375	0	0.0246914	0.0290456
	*01405	0	0	0.046875	0	0.0308642	0.0228216
	*00601	0.0454545	0.0104167	0.0234375	0	0.0185185	0.0207469
	*041	0.0151515	0.0208333	0.03125	0.0333333	0.0123457	0.0207469
	*044	0.0454545	0.0104167	0.015625	0.0333333	0.00617284	0.0165975
	*00801	0	0.0208333	0.0078125	0.0333333	0.0185185	0.0145228
	*01601	0	0.0104167	0.015625	0	0.0123457	0.0103734
	*020	0	0.03125	0	0	0.0123457	0.0103734
	*031	0	0.0104167	0.015625	0.0333333	0.00617284	0.0103734
	*00103	0	0	0.0078125	0.0333333	0.0123457	0.00829876
	*00206	0	0.03125	0	0	0.00617284	0.00829876
	*01309	0.0151515	0.0104167	0	0	0.00617284	0.00622407
	*02101	0.0454545	0	0	0	0	0.00622407
	*036	0.0151515	0	0	0.0333333	0.00617284	0.00622407
	*01002	0	0	0	0	0.0123457	0.00414938
	*01102	0	0.0104167	0	0	0.00617284	0.00414938
	*01307	0	0	0	0	0.0123457	0.00414938
	*01404	0	0.0104167	0	0	0.00617284	0.00414938
	*017	0	0	0.0078125	0	0.00617284	0.00414938
	*019	0	0	0	0	0.0123457	0.00414938
	*00201	0	0	0	0	0.00617284	0.00207469
	*00802	0	0	0	0.0333333	0	0.00207469
	*00903	0	0	0	0	0.00617284	0.00207469
	*01302G102A	0.0151515	0	0	0	0	0.00207469
	*01304	0	0	0	0	0.00617284	0.00207469
	*01403	0	0	0	0	0.00617284	0.00207469
	*022	0	0	0	0	0.00617284	0.00207469
	*02501	0	0	0	0	0.00617284	0.00207469
	*030	0	0	0.0078125	0	0	0.00207469
	*057	0	0	0.0078125	0	0	0.00207469

## Sheet: B_Cen KIR
										N Observed
	3DL3	2DS2	2DL2/3	2DL5	2DS3/5	2DP1	2DL1	Baloch	Kurds	Lorestan	Loredegan	Yasuj	overall
1	*00301	*00101	2*00101	B*00201	3*00103	*00102	*00401	3	8	10	2	17	40
2	*00101		3*00101			*00201	*00302	4	5	9	2	5	25
3	*00901		3*00101			*00201	*00302	3	2	5	2	10	22
4	*00902		3*00101			*00201	*00302	1	4	7	0	5	17
5	*01501		3*00101			*00201	*00302	2	5	6	0	4	17
6	*01101		3*00101			*005	*00302	4	4	3	0	4	15
7	*007	*00101	2*00301					3	4	4	1	1	13
8	*02701		3*00501			*016	*001	3	4	3	0	3	13
9	*00402	*00101	2*00301					3	0	2	0	5	10
10	*00202		3*00101			*00201	*00302	0	3	2	0	5	10
11	*01001		3*00101			*00201	*00302	0	1	2	1	5	9
12	*00301	*00101	2*00101					1	1	4	0	2	8
13	*01302		3*00101			*00201	*00302	1	2	4	0	1	8
14	*00301	*00101	2*00301					1	0	1	4	2	8
15	*01302		3*00201			*00301	*00201	3	0	5	0	0	8
16	*00102		3*00201			*00301	*00201	2	1	3	0	1	7
17	*00601		3*00201			*00301	*00201	1	1	3	0	2	7
18	*01402	*00101	2*00101	B*00201	3*00103	*00102	*00401	1	0	3	0	3	7
19	*00207		3*00101			*00301	*00302	0	1	0	1	5	7
20	*041		3*00501			*016	*001	0	1	4	0	2	7
21	*00102		3*00201			*00301	*010	2	2	1	0	1	6
22	*00301	*00101	2*00101	B*00201	3*00103	*00102	*007	1	0	2	1	2	6
23	*01402	*00101	2*00301					1	1	1	1	2	6
24	*00202		3*00101			*00301	*00302	0	1	3	0	2	6
25	*01405	*00101	2*00301					0	0	4	0	2	6
26	*00207		3*00101			*00201	*00302	1	1	2	0	1	5
27	*01402	*00101	2*00101					0	1	2	1	1	5
28	*00301	*00101	2*00101	B*00201	3*00103	*012	*00401	2	1	0	1	1	5
29	*00901		3*00101			*005	*00302	0	1	1	0	2	4
30	*031		3*00501			*016	*001	0	1	1	1	1	4
31	*01405	*00101	2*00101	B*00201	3*00103	*00102	*00401	0	0	1	0	3	4
32	*00901		3*00101			*00301	*00302	0	1	0	1	1	3
33	*00301	*00101	2*00101	B*00201	3*00201	*00102	*00401	0	0	0	0	3	3
34	*00207		3*00101			*00201	*00401	1	0	0	0	1	2
35	*01302		3*00101			*00301	*00201	1	0	0	0	1	2
36	*01309		3*00101			*00201	*00302	1	1	0	0	0	2
37	*02101		3*00101			*00201	*00302	2	0	0	0	0	2
38	*044		3*00101			*00201	*00302	1	0	1	0	0	2
39	*00101		3*00101			*00301	*00201	0	1	0	0	1	2
40	*00101		3*00201			*00301	*00201	0	1	1	0	0	2
41	*00202		3*00101			*00301	*00401	0	1	0	0	1	2
42	*00202		3*00101			*005	*00302	0	1	1	0	0	2
43	*00206		3*00101			*00203	*00302	0	2	0	0	0	2
44	*00402	*00101	2*00101	B*00201	3*00103	*00102	*007	0	1	1	0	0	2
45	*00801		3*00101			*005	*00302	0	1	1	0	0	2
46	*01001		3*00101			*00201	*00302G421A	0	2	0	0	0	2
47	*01101		3*00101			*005	*017	0	1	0	0	1	2
48	*01102		3*00101			*005	*00302	0	1	0	0	1	2
49	*020	*00101	2*00101					0	2	0	0	0	2
50	*020	*00101	2*00101	B*00201	3*00103	*00102	*00401	0	1	0	0	1	2
51	*00202		3*00101			*005	*00401	0	0	1	0	1	2
52	*00301	*00101	2*00101	B*00801	5*00201			0	0	1	0	1	2
53	*044		3*00101			*00301	*00302	0	0	1	1	0	2
54	*00101		3*00101			*00102	*00401	0	0	0	0	2	2
55	*00402	*00101	2*00101	B*00201	3*00103	*00102	*00401	0	0	0	0	2	2
56	*01002		3*00101			*00201	*00302	0	0	0	0	2	2
57	*019		3*00201			*00301	*00201	0	0	0	0	2	2
58	*00301	*00101	2*00101	B*00201	3*00103	*012	*010	1	0	0	0	0	1
59	*00301	*00101	2*00101	B*00601	3*00103	*00102	*00401	1	0	0	0	0	1
60	*00601		3*00201			*00201	*00201	1	0	0	0	0	1
61	*00601		3*00201			*00301	*010	1	0	0	0	0	1
62	*00901		3*00101			*00201	*00301	1	0	0	0	0	1
63	*00901		3*00101			*00203	*00302	1	0	0	0	0	1
64	*00902		3*00101			*00201	*00301	1	0	0	0	0	1
65	*01302		3*00101			*00201	*00401	1	0	0	0	0	1
66	*01302		3*00201			*00301C702AC703G	*010	1	0	0	0	0	1
67	*01302	*00101	2*00101			*00102	*007	1	0	0	0	0	1
68	*01302G102A		3*00101			*00201	*00302	1	0	0	0	0	1
69	*01501		3*00201			*00301	*00401	1	0	0	0	0	1
70	*02101		3*00101			*00201	*001	1	0	0	0	0	1
71	*036	*00101	2*00101	B*00801	5*00201			1	0	0	0	0	1
72	*041		3*00501			*016	*00401	1	0	0	0	0	1
73	*044		3*00101			*00301	*00401	1	0	0	0	0	1
74	*044		3*00201			*00301	*00302	1	0	0	0	0	1
75	*00301	*00101	2*00101			*00102	*007	1					1
76	*00101		3*00101			*00202	*00302	0	1	0	0	0	1
77	*00101		3*00201			*00301C702AC703G	*010	0	1	0	0	0	1
78	*00101		3*00201			*005	*00302	0	1	0	0	0	1
79	*00202		3*00101			*00301	*00201	0	1	0	0	0	1
80	*00206		3*00101			*00201	*00302	0	1	0	0	0	1
81	*00207		3*00101			*00201	*017	0	1	0	0	0	1
82	*00301	*00101	2*00101			*00102	*00401	0	1	0	0	0	1
83	*00301	*00101	2*00301	B*010	3*00201	*012	*00401	0	1	0	0	0	1
84	*007	*00101	2*00101	B*00201	3*00103	*00102	*007	0	1	0	0	0	1
85	*00801		3*00101			*00201	*00302	0	1	0	0	0	1
86	*00902		3*00101					0	1	0	0	0	1
87	*01001		3*00101			*00203	*00302	0	1	0	0	0	1
88	*01001		3*00201			*00301	*010	0	1	0	0	0	1
89	*01001	*00101	2*00101					0	1	0	0	0	1
90	*01402	*00101	2*00301			*00201	*00302	0	1	0	0	0	1
91	*01402	*00101	2*009					0	1	0	0	0	1
92	*01404	*00101	2*00101	B*00201	3*00103	*00102	*00401	0	1	0	0	0	1
93	*01501		3*00101			*00201	*00201	0	1	0	0	0	1
94	*01501		3*00101			*00203	*00302	0	1	0	0	0	1
95	*01501		3*00101			*00301	*00302	0	1	0	0	0	1
96	*01601	*00101	2*00101	B*00201	3*00103	*012	*00401	0	1	0	0	0	1
97	*041		3*00501			*00102	*00401	0	1	0	0	0	1
98	*044		3*00101			*005	*00302	0	1	0	0	0	1
99	*00101		3*00201			*00201	*00201	0	0	1	0	0	1
100	*00101		3*00201			*00301	*010	0	0	1	0	0	1
101	*00103		3*00201			*00301	*00201	0	0	1	0	0	1
102	*00202		3*00101			*00301	*00301	0	0	1	0	0	1
103	*00202		3*00101			*005	*010	0	0	1	0	0	1
104	*00301	*00101	2*00101			*00301	*010	0	0	1	0	0	1
105	*00301	*00101	2*00101	B*00201	3*00201			0	0	1	0	0	1
106	*00301	*002	2*00101	B*00201	3*00103	*00102	*00401	0	0	1	0	0	1
107	*00901		3*00101			*00201	*014	0	0	1	0	0	1
108	*00901		3*00101			*005	*010	0	0	1	0	0	1
109	*01101		3*00101			*005	*014	0	0	1	0	0	1
110	*01101	*00101	2*00101	B*00201	3*00103	*00102	*00401	0	0	1	0	0	1
111	*01402	*00101	2*00101	B*010	3*00103	*00102	*00401	0	0	1	0	0	1
112	*01405	*00101	2*00101	B*00201	3*00201	*00102	*00401	0	0	1	0	0	1
113	*01501		3*00101			*00301	*00401	0	0	1	0	0	1
114	*01601	*00101	2*00101	B*00201	3*00103	*00102	*00401	0	0	1	0	0	1
115	*01601	*00101	2*00301					0	0	1	0	0	1
116	*017		3*00101			*00201	*00201	0	0	1	0	0	1
117	*030		3*00101			*00201	*00302	0	0	1	0	0	1
118	*031		3*00501			*016	*00302	0	0	1	0	0	1
119	*057	*00101	2*00301					0	0	1	0	0	1
120	*00102		3*00101			*00301	*00201	0	0	0	1	0	1
121	*00102		3*00201			*00301	*00201G331T	0	0	0	1	0	1
122	*00103	*00101	2*00301			*00201	*00302	0	0	0	1	0	1
123	*00301	*00101	2*00101	B*00201	3*00103	*00101	*00401	0	0	0	1	0	1
124	*007	*00101	2*00301	B*00201	3*00103	*012	*00401	0	0	0	1	0	1
125	*00801		3*00101			*00201	*00401	0	0	0	1	0	1
126	*00802		3*00101			*00201	*00302	0	0	0	1	0	1
127	*036	*00101	2*00101	B*00201	3*00103	*00101	*00401	0	0	0	1	0	1
128	*041		3*00101			*00203	*00302	0	0	0	1	0	1
129	*007		3*00201			*00301	*010	0	0	0	1	0	1
130	*00101		3*00101				*00302	0	0	0	0	1	1
131	*00101		3*00101			*00201	*00401	0	0	0	0	1	1
132	*00101		3*00101			*00301	*00302	0	0	0	0	1	1
133	*00101	*00101	2*00101	B*00201	3*00103	*00102	*00401	0	0	0	0	1	1
134	*00102		3*00101			*00201	*00302	0	0	0	0	1	1
135	*00102		3*00101			*00301	*00302	0	0	0	0	1	1
136	*00103		3*00101			*00201	*00302	0	0	0	0	1	1
137	*00103		3*00101			*00301	*00201	0	0	0	0	1	1
138	*00201		3*00101			*00301	*00201	0	0	0	0	1	1
139	*00206		3*00101			*00201	*00401	0	0	0	0	1	1
140	*00207		3*00101			*00201		0	0	0	0	1	1
141	*00207		3*00101			*00201	*00301	0	0	0	0	1	1
142	*00207		3*00101			*00204	*00401	0	0	0	0	1	1
143	*00207	*00101	2*00301					0	0	0	0	1	1
144	*00301	*00101	2*00101	A*00501	S3*00103	*00102	*00401	0	0	0	0	1	1
145	*00301	*00101	2*00301	A*00102	5*00201			0	0	0	0	1	1
146	*00601		3*00201			*00301	*00302	0	0	0	0	1	1
147	*007	*00101	2*00301	B*00201	3*00201			0	0	0	0	1	1
148	*00801		3*00101			*00301	*00302	0	0	0	0	1	1
149	*00801		3*00101			*017	*00302	0	0	0	0	1	1
150	*00801		3*00201			*00203	*00201	0	0	0	0	1	1
151	*00901		3*00101			*017	*00302	0	0	0	0	1	1
152	*00903		3*006			*00201	*00302	0	0	0	0	1	1
153	*01101		3*00101			*00301	*00302	0	0	0	0	1	1
154	*01304		3*00101			*00301	*00302	0	0	0	0	1	1
155	*01307		3*00201			*00203	*00401	0	0	0	0	1	1
156	*01307		3*00201			*00301	*010	0	0	0	0	1	1
157	*01309		3*00201			*00301	*00302	0	0	0	0	1	1
158	*01402	*00101	2*00101	B*00201	3*00103	*012	*00401	0	0	0	0	1	1
159	*01403	*00101	2*00301	B*00801	5*00201	*00301	*00401	0	0	0	0	1	1
160	*01404	*00101	2*00301					0	0	0	0	1	1
161	*01601	*00101	2*00101	B*00201	3*00103	*00102	*00402	0	0	0	0	1	1
162	*01601	*00101	2*00101	B*00201	3*00103	*00102	*007	0	0	0	0	1	1
163	*017		3*00101			*00301	*00302	0	0	0	0	1	1
164	*020		3*00101			*005	*00302	0	0	0	0	1	1
165	*022	*00101	2*00602	B*00601	5*007	*010	*00401	0	0	0	0	1	1
166	*02501		3*00501			*016	*001	0	0	0	0	1	1
167	*036	*00101	2*012					0	0	0	0	1	1
168	*044		3*00101			*00201C1107T	*00302	0	0	0	0	1	1
169	*00101		3*00101			*005	*00302	0	0	0	0	1	1
170	*027		3*00501			*016	*001	0	0	0	0	1	1
													482

## Sheet: C_Tel KIR
												N Observed
	2DL4	2DL4	3DL1/S1	3DL1/S1	2DL5A	2DS3/5	2DS4	2DS1	3DL2	Baloch	Kurd	Lorestan	Lordegan	Yasuj	overall
1	*00801		*00101				*003		*00101	15	22	33	6	40	116
2	*00501		S1*01301		A*00101	S5*00201		*00201	*00701	13	12	14	5	27	71
3	*00103		*008				*003		*00901	7	9	9	4	10	39
4	*00102		*002				*00101		*00201	6	5	3	1	11	26
5	*00602		*00701				*004		*008	5	2	8	2	6	23
6	*011		*00501				*010		*010	6	1	3	1	6	17
7	*00102		*01502				*00101		*00201	2	3	4	1	5	15
8	*00802		*00401				*006		*00501	1	6	6	0	1	14
9	*00501		S1*01301		A*00501	S3*00201		*00201	*00701	2	3	3	0	5	13
10	*00802		*00402				*006		*00501	0	0	0	0	12	12
11	*00802		*00402				*006		*00301	0	2	4	1	3	10
12	*011		*00501				*010		*00103	1	1	4	1	1	8
13	*00103		*020				*00101		*00902	0	0	6	0	2	8
14	*00801		*009				*003		*01101	1	2	3	0	0	6
15								*00201	*00701	1	0	1	0	3	5
16	*00103		*002				*00101		*00201	0	1	1	1	1	4
17	*00802		*00401				*006		*00301	0	2	2	0	0	4
18	*00102		*01702				*00101		*021	1	0	1	0	1	3
19	*00103		*008				*003		*00101	1	0	1	0	1	3
20	*00802		*00402				*006		*00901	0	0	0	1	2	3
21	*021		*01501				*00101		*01301	0	0	0	2	1	3
22	*011		*00501				*010		*00902	0	1	0	0	1	2
23	*00103		*00701				*006		*00901	0	0	2	0	0	2
24	*00501		S1*01301		A*00101	S5*00201		*00201	*00709	0	0	1	0	1	2
25	*011		*00501				*010		*00201	0	0	1	1	0	2
26	*00102		*002				*00101		*015	0	0	0	0	2	2
27	*00801		*00101				*003A110C		*00101	0	0	0	0	2	2
28	*00501		S1*01301		A*00102	S5*00201		*00201	*00701	1	0	0	0	0	1
29	*00501		S1*01301		A*00501	S5*00201		*00201	*00701	1	0	0	0	0	1
30	*00501		S1*01301		A*01201	S5*00201		*00201	*00201	1	0	0	0	0	1
31	*00801G568A		*00101				*003		*00101	1	0	0	0	0	1
32	*00102		*01702				*00101		*00201	0	1	0	0	0	1
33	*00102	*00501	*01502	S1*01301			*00101		*00201	0	1	0	0	0	1
34	*00103		*00101				*003		*00901	0	1	0	0	0	1
35	*00103		*008				*00101		*00901	0	1	0	0	0	1
36	*00103		*008				*003		*00701	0	1	0	0	0	1
37	*00103		*008				*003		*00709	0	1	0	0	0	1
38	*00103		*018				*003		*00901	0	1	0	0	0	1
39	*00501		S1*01301		A*00104	S5*00201		*00201	*00709	0	1	0	0	0	1
40	*00501		S1*01301		A*00201	S5*00201		*00201	*00701	0	1	0	0	0	1
41	*00501		S1*01301		A*00501	S3*00103		*00201	*00902	0	1	0	0	0	1
42	*00501	*00802	S1*01301	*00101			*003		*00101	0	1	0	0	0	1
43	*00602		*01501				*00101		*008	0	1	0	0	0	1
44	*00801		*00101				*00101		*00101	0	1	0	0	0	1
45	*00801		*00101				*003		*00301	0	1	0	0	0	1
46	*00801		*00101				*003		*00501	0	1	0	0	0	1
47	*00801		*00101				*003		*015	0	1	0	0	0	1
48	*00801		*00101				*003		*021	0	1	0	0	0	1
49	*00801		*00101				*003		*031	0	1	0	0	0	1
50	*00801G568A		*008				*003		*00709	0	1	0	0	0	1
51	*00802		*00401				*006		*01102	0	1	0	0	0	1
52	*00802	*00501	S1*01301	*00101	A*00501	S3*00103	*003		*00901	0	1	0	0	0	1
53	*011		*016				*003		*00101	0	1	0	0	0	1
54	*011		*01702				*003		*00101	0	1	0	0	0	1
55	*011		*057				*003		*00701	0	1	0	0	0	1
56									*00701	0	0	1	0	0	1
57								*00201	*019	0	0	1	0	0	1
58	*00103		*00501				*010		*00103	0	0	1	0	0	1
59	*00103		*01502				*00101		*00201	0	0	1	0	0	1
60	*00103		S1*01301		A*00102	S5*00201		*00201	*00901	0	0	1	0	0	1
61	*00501		*01501				*006		*038	0	0	1	0	0	1
62	*00501		S1*01301		A*00501	S5*00201		*00201	*00701	0	0	1	0	0	1
63	*00501		S1*01301		A*00501	S3*00201		*00201	*019	0	0	1	0	0	1
64	*00501		S1*01301	*008	A*00501	S5*00201	*003		*00701	0	0	1	0	0	1
65	*00501		S1*01301T1160C		A*00101	S5*00201		*00201	*00701	0	0	1	0	0	1
66	*00502		S1*01301		A*00501	S3*00201		*00201	*019	0	0	1	0	0	1
67	*00502	*00801	*00101	S1*01301	A*00501	S3*003N	*00101	*00201	*00701	0	0	1	0	0	1
68	*00801		*00101				*003		*00102	0	0	1	0	0	1
69	*00801		*00401				*006		*01101	0	0	1	0	0	1
70	*00802		*00101				*003		*01101	0	0	1	0	0	1
71	*00802		*00402				*006		*01101	0	0	1	0	0	1
72	*011		*00101				*004		*008	0	0	1	0	0	1
73	*011		*00501				*010		*057	0	0	1	0	0	1
74	*00501		S1*01301		A*00501	S3*00105		*00201	*00701	0	0	0	1	0	1
75	*00801		*00101				*003		*00201	0	0	0	1	0	1
76	*011		*00101				*010		*010	0	0	0	1	0	1
77	*00103		*00101				*003		*00101	0	0	0	0	1	1
78	*00103		*00401				*006		*00501	0	0	0	0	1	1
79	*00501		S1*01301		A*00101	S5*00201			*00701	0	0	0	0	1	1
80	*00501		S1*01301		A*00101	S5*00201		*00201	*019	0	0	0	0	1	1
81	*00501		S1*01301		A*00101	S5*00201		*004	*00701	0	0	0	0	1	1
82	*00501		S1*01301		A*00101	S5*00201C252T		*00201	*00701	0	0	0	0	1	1
83	*00501		S1*01301G775C		A*00101	S5*00201		*00201	*00701	0	0	0	0	1	1
84	*00501	*00801	*00101	S1*01301			*00101		*00202	0	0	0	0	1	1
85	*00502		*00501				*010		*010	0	0	0	0	1	1
86	*00801		*00101				*003		*00202	0	0	0	0	1	1
87	*00801	*00501	*00101	S1*01301		S5*00201	*003		*00701	0	0	0	0	1	1
88	*00801C883A		*00101				*003		*00101	0	0	0	0	1	1
89	*00802		*00401				*003		*01101	0	0	0	0	1	1
90	*00802		*00402				*006		*00101	0	0	0	0	1	1
91	*00802	*00501	S1*01301	*00101	A*00501	S3*00103	*003		*00101	0	0	0	0	1	1
92	*011		*00101				*010		*00103	0	0	0	0	1	1
93	*011		S1*01301T1160C		A*00501	S3*00103		*00201	*00901	0	0	0	0	1	1
94	*022		*03101				*00101		*00103	0	0	0	0	1	1
															482

## Sheet: D_Baloch_HLA
HLA-A Allele	N	frequency		HLA-B Allele	N	frequency		HLA-C Allele	N	frequency
A*02:01:01:01	9	0.128571		B*51:01:01	19	0.271429		C*14:02:01	9	0.128571
A*24:02:01:01	9	0.128571		B*41:01:01	7	0.1		C*04:01:01:01	7	0.1
A*32:01:01	8	0.114286		B*38:01:01	5	0.0714286		C*17:01:01:02	7	0.1
A*11:01:01	7	0.1		B*35:01:01:02	4	0.0571429		C*12:02:02	6	0.0857143
A*01:01:01:01	6	0.0857143		B*52:01:01:01	4	0.0571429		C*12:03:01:01	6	0.0857143
A*24:03:01	5	0.0714286		B*14:02:01	3	0.0428571		C*15:02:01	4	0.0571429
A*03:01:01:01	4	0.0571429		B*44:02:01:01	3	0.0428571		C*15:09	4	0.0571429
A*26:01:01	4	0.0571429		B*51:08:01	3	0.0428571		C*16:02:01	4	0.0571429
A*29:02:01:01	2	0.0285714		B*13:02:01	2	0.0285714		C*01:02:01	3	0.0428571
A*68:01:02:01	2	0.0285714		B*18:01:01:02	2	0.0285714		C*08:02:01:01	3	0.0428571
A*01:12	1	0.0142857		B*35:02:01	2	0.0285714		C*16:04:01	3	0.0428571
A*02:09	1	0.0142857		B*35:03:01	2	0.0285714		C*06:02:01:01	2	0.0285714
A*02:11:01	1	0.0142857		B*52:01:01:02	2	0.0285714		C*07:01:01:01	2	0.0285714
A*02:13	1	0.0142857		B*07:02:01	1	0.0142857		C*15:04	2	0.0285714
A*03:02:01	1	0.0142857		B*08:01:01	1	0.0142857		C*03:02:02:01	1	0.0142857
A*03:05:01	1	0.0142857		B*15:01:01:01	1	0.0142857		C*03:03:01	1	0.0142857
A*03:05:02	1	0.0142857		B*15:08:01	1	0.0142857		C*03:04:01:01	1	0.0142857
A*03:65	1	0.0142857		B*35:08:01	1	0.0142857		C*04:65	1	0.0142857
A*11:01:25	1	0.0142857		B*40:01:02	1	0.0142857		C*05:01:01:02	1	0.0142857
A*23:01:01	1	0.0142857		B*40:06:01:02	1	0.0142857		C*07:01:09	1	0.0142857
A*30:11:01	1	0.0142857		B*44:03:01	1	0.0142857		C*07:02:01:01	1	0.0142857
A*31:01:13	1	0.0142857		B*49:01:01	1	0.0142857		C*15:05:01	1	0.0142857
A*31:10	1	0.0142857		B*55:01:01	1	0.0142857
A*68:01:02:02	1	0.0142857		B*58:01:01	1	0.0142857
				B*73:01	1	0.0142857
